# Supplementary material for: Topological Models for Open-Knotted Protein Chains Using the Concepts of Knotoids and Bonded Knotoids
Source: Polymers (Basel). 2017 Sep 13;9(9):444. doi: 10.3390/polym9090444 (PMC6418563; doi:10.3390/polym9090444)
Supplement: Supplementary file 1 [file polymers-09-00444-s001.zip]

Archive with 5 entries (4 files):
- VideoS1.mov
- __MACOSX/
- __MACOSX/._VideoS1.mov
- VideoS2.mov
- __MACOSX/._VideoS2.mov
